# Supplementary material for: The Effective Treatment of Purpurin on Inflammation and Adjuvant-Induced Arthritis
Source: Molecules. 2023 Jan 2;28(1):366. doi: 10.3390/molecules28010366 (PMC9824476; doi:10.3390/molecules28010366)
Supplement: Supplementary file 1 [file molecules-28-00366-s001.zip]

Archive with 1 entries (1 files):
- molecules-2081142-supplementary.pdf
